# Supplementary material for: Lithological and granulometric data for the upper sedimentary layer of the Chaun Bay, East Siberian Sea
Source: Data Brief. 2022 Dec 9;46:108813. doi: 10.1016/j.dib.2022.108813 (PMC9792350; doi:10.1016/j.dib.2022.108813)
Supplement: Supplementary file 1 [file mmc1.xlsx]

## Sheet: PCA_HID
	-0.703358	0.890077	-1.39124	-1.91092
	-0.703358	0.890077	-1.27972	2.03222
	-0.703358	0.890077	2.0516	-0.0282081
	-0.703358	0.890077
	-1.27208	0.53194
	-1.27208	0.53194
	-1.27208	0.53194
	-1.27208	0.53194
	-1.27208	0.53194
	-1.27208	0.53194
	-1.27208	0.53194
	-0.734894	-1.40356
	-0.379666	-1.66218
	-0.430413	-1.62523
	-0.48116	-1.58829
	-0.328919	-1.69912
	-0.278172	-1.73607
	-0.227425	-1.77302
	2.46301	0.0590021
	0.331647	1.61074
	2.41227	0.0959482
	0.331647	1.61074
	2.56451	-0.0148901
	2.46301	0.0590021
	2.56451	-0.0148901
	1.44808	0.797924

## Sheet: PCA_HID1
	-3.04403	-1.20567	0.00275063	2.77025	0.583014	3.7171
	-2.79361	-0.0375476	0.000483482	-2.68373	-2.92905	2.45953
	-0.289403	0.0132928	0.00086998	-2.6371	3.5933	1.40176
	-3.21868	-0.36657	0.000520703
	-3.46282	0.802022	-0.00199316
	-3.06284	-0.946375	0.00190801
	-2.5213	-0.577397	0.0010959
	-1.5327	-0.245124	0.00133124
	-1.55748	0.144154	0.000191982
	-2.93176	0.442401	-0.00116442
	-2.6248	0.138767	-7.84925e-05
	-0.0476799	0.00504911	0.00150364
	0.0715308	0.321971	0.000599375
	-2.12684	0.295519	-0.000432782
	-0.947919	-0.191948	0.00100658
	0.508674	0.100172	0.00131759
	0.765744	-0.300013	0.000369468
	-0.480153	0.543032	-0.000669043
	-0.0273866	0.2376	0.000740854
	-0.268619	0.864831	-0.00153848
	0.16945	0.158196	0.00101801
	0.30724	-0.522996	-0.00108692
	0.222889	0.215665	0.000667232
	1.94633	-0.174994	0.00265332
	0.980778	0.120436	0.00175379
	1.94633	-0.174994	0.00265332
	0.470489	0.235392	0.000745646
	1.94633	-0.174994	0.00265332
	0.727322	-0.108153	0.00164935
	1.94633	-0.174994	0.00265332
	1.94633	-0.174994	0.00265332
	1.94633	-0.174994	0.00265332
	1.62282	-0.111829	0.00234994
	1.94633	-0.174994	0.00265332
	1.94633	-0.174994	0.00265332
	-0.0169998	0.846792	-0.000877767
	1.94633	-0.174994	0.00265332
	1.09364	0.0742797	0.00191413
	0.437076	0.320697	0.000536327
	0.323142	0.403297	0.000540616
	1.49966	-0.121319	0.00255769
	0.67094	0.171439	0.000989692
	1.13579	-0.296494	-0.0499424
	0.711404	-0.269143	0.00200516
	-0.226897	0.595512	-0.00016684
	1.94633	-0.174994	0.00265332

## Sheet: Sheet2
Station	3	3	3	3	4	4	4	4	5	5	5	5	6	6	6	6	7	7	7	8	8	8	9	9	9	10	10	10	31	31	31	31	32	32	32	33	33	33	33	34	34	34	34	42	42	42	42	43	43
Horizon, cm	0-2	2-5	5-10	10-20	0-2	2-5	5-10	10-20	0-2	2-5	5-10	10-20	0-2	2-5	5-10	10-20	0-2	2-5	5-10	0-2	2-5	5-10	0-2	2-5	5-10	0-2	2-5	5-10	0-2	2-5	5-10	10-20	0-2	2-5	5-10	0-2	2-5	5-10	10-20	0-2	2-5	5-10	10-20	0-2	2-5	5-10	10-20	0-2	2-5
Sampling date	2020-10-09	2020-10-09	2020-10-09	2020-10-09	2020-10-09	2020-10-09	2020-10-09	2020-10-09	2020-10-09	2020-10-09	2020-10-09	2020-10-09	2020-10-09	2020-10-09	2020-10-09	2020-10-09	2020-10-10	2020-10-10	2020-10-10	2020-10-11	2020-10-11	2020-10-11	2020-10-11	2020-10-11	2020-10-11	2020-10-11	2020-10-11	2020-10-11	2020-10-12	2020-10-12	2020-10-12	2020-10-12	2020-10-12	2020-10-12	2020-10-12	2020-10-12	2020-10-12	2020-10-12	2020-10-12	2020-10-12	2020-10-12	2020-10-12	2020-10-12	2020-10-13	2020-10-13	2020-10-13	2020-10-13	2020-10-13	2020-10-13
P5, µm	1.26439	1.18338	0.95401	0.99367	0.62151	0.66908	0.72521	0.75559	0.80627	0.73113	0.88473	0.77565	0.75559	0.76665	0.65145	0.70905	0.79174	0.71152	0.6905	0.94711	0.90104	0.96608	0.93931	0.96758	0.953445	0.82447	0.85691	0.93367	0.99359	1.07111	0.99698	1.48109	1.26646	1.13222	0.92083	0.71678	0.75236	0.66411	0.79485	0.6538	0.65645	0.62288	0.64931	0.6796	0.70509	0.79756	0.68983	1.09646	1.02701
P10, µm	2.28122	2.14399	1.67268	1.64686	0.99367	1.09248	1.16651	1.29513	1.34613	1.22978	1.48848	1.59243	1.26592	1.29513	1.08752	1.19132	1.37073	1.22007	1.19193	1.66803	1.63242	1.67037	1.64942	1.67321	1.66132	1.4053	1.46697	1.58206	1.7254	1.91384	1.74689	2.85127	2.31849	2.04582	1.58475	1.1986	1.25	1.08066	1.3075	1.08219	1.08611	1.01572	1.07023	1.12566	1.18599	1.36865	1.15815	1.98799	1.80861
P16, µm	3.64466	3.44301	2.63089	2.96412	1.40999	1.56929	1.64686	1.89962	1.95384	1.81881	2.20537	2.67272	1.8392	1.89962	1.59923	1.74943	2.05688	1.83171	1.79892	2.67272	2.71448	2.61675	2.62506	2.68953	2.65729	2.1283	2.26375	2.38983	2.72114	3.1109	2.76579	5.13435	3.80024	3.40384	2.51141	1.75319	1.81872	1.56549	1.89757	1.57107	1.58833	1.4808	1.55818	1.62943	1.74048	2.04333	1.71035	3.35319	2.85834
P25, µm	6.17649	5.88319	4.48267	4.28215	2.0364	2.32592	2.38432	2.32592	2.96412	2.85234	3.43397	3.61777	2.78799	2.91777	2.45914	2.68846	3.23513	2.93333	2.90513	4.59243	4.98467	4.41704	4.45301	4.68544	4.56922	3.41641	3.76573	3.74992	4.56999	5.21513	4.56035	9.85956	6.36982	5.86269	4.3177	2.66948	2.76634	2.38601	2.87909	2.34687	2.42674	2.24009	2.35349	2.45269	2.6784	3.2134	3.66849	5.6677	4.78976
P50, µm	31.9752	31.4779	22.0361	19.461	4.28215	5.20785	4.87561	4.81754	7.03219	7.81754	9.29011	8.04667	6.45356	7.07763	6.26712	6.67238	8.17541	8.54297	8.64667	15.1708	17.1942	14.0919	13.1017	13.8013	13.4515	8.63796	10.4211	9.01598	14.1186	14.7009	12.0374	20.1142	16.6919	15.9634	12.0429	6.04284	6.23763	5.70221	6.28898	5.26568	5.93706	5.4147	5.52072	5.79468	6.65611	8.27931	7.06632	8.19129	12.7478
P75, µm	71.2985	66.1218	61.5713	45.5713	9.10065	13.3501	9.41322	9.29011	25.1507	32.7829	43.9562	45.7299	20.2364	22.7589	19.9305	21.3447	23.6905	25.4515	26.1894	33.3184	37.5433	28.4786	24.5065	24.6929	24.5997	18.5991	20.0271	18.7172	26.2594	27.0169	22.941	31.3863	30.2521	29.3825	23.607	13.5787	14.2438	12.9762	13.3463	12.8007	16.5297	14.4334	15.3954	18.7928	23.1674	28.3501	24.971	39.4631	29.6052
P84, µm	93.0469	77.7571	70.2042	68.2042	14.6289	20.4814	13.723	15.6289	64.8712	62.2289	73.045	66.6292	33.6463	42.1517	41.5799	41.8658	40.0065	40.2424	41.8669	50.7299	55.9835	41.2024	33.4182	33.669	33.5436	25.1104	25.9139	24.9811	33.5328	35.0849	30.0476	38.4607	39.4853	38.8734	30.747	19.2724	20.4568	17.8675	18.3358	19.1608	23.9779	20.8884	23.6289	33.6253	39.3607	58.628	47.7034	50.2101	49.0373
P90, µm	130.401	93.9949	80.9976	77.7784	20.8166	29.3709	19.461	20.2364	93.8342	77.7784	99.5383	103.12	66.6292	63.0367	61.0671	62.0519	57.9893	57.2787	58.254	62.4353	66.3031	56.1091	44.441	43.9635	44.2023	37.6581	34.8249	36.718	42.2754	45.3644	38.9134	47.428	52.5142	54.4231	39.6799	25.2495	28.1581	22.5561	23.9738	25.6253	33.2765	26.8	32.0647	94.8424	65.6525	74.5867	71.4848	79.5781	79.6637
P95, µm	199.959	136.335	101.525	99.5383	30.7913	55.7509	28.0107	32.7829	141.805	109.835	175.077	141.58	239.134	78.6029	73.4849	76.0439	66.1172	65.9087	66.0743	73.1202	79.8207	67.219	59.7973	58.4811	59.1392	59.6442	53.0707	59.1745	59.1606	60.3185	56.6296	60.0923	62.7798	63.819	59.1007	36.4508	67.1117	29.6548	37.6979	36.7679	58.129	34.957	48.6234	155.236	98.2181	119.167	115.929	144.201	135.159
Mz, µm	65.978	50.0392	39.4699	38.2323	10.3468	16.7357	9.79627	11.1769	43.2936	36.4863	52.1005	43.9408	56.3658	26.0997	24.7165	25.4081	23.4296	23.4475	23.8155	28.5281	31.3228	25.2192	21.9763	21.9217	21.949	19.2691	18.5053	19.299	22.1054	22.8573	20.4955	25.0565	24.8047	24.6384	21.0646	12.8472	19.2754	11.0908	13.003	12.6838	18.0578	12.6728	15.9961	39.3931	29.3361	37.7831	34.6197	41.4104	40.1658
So	3.39758	3.35248	3.70613	3.26223	2.114	2.39577	1.98695	1.99854	2.91291	3.39018	3.57777	3.55533	2.69414	2.79286	2.84687	2.81769	2.70608	2.94561	3.00248	2.69353	2.7444	2.53918	2.34592	2.29568	2.3203	2.33325	2.30613	2.23413	2.39709	2.27607	2.24288	1.78419	2.17928	2.2387	2.33827	2.25536	2.26913	2.33205	2.15304	2.33546	2.60988	2.53835	2.55764	2.76805	2.94104	2.97026	2.609	2.63871	2.48615
σI	2.27536	2.1619	2.20473	2.13807	1.69689	1.8933	1.5634	1.58423	2.39336	2.36974	2.41826	2.29812	2.30681	2.13005	2.20809	2.16714	2.03768	2.10428	2.13217	2.0117	2.07172	1.92158	1.82548	1.80808	1.81675	1.826	1.78115	1.75342	1.79913	1.75499	1.74338	1.53574	1.69753	1.75971	1.81318	1.72345	1.85456	1.70857	1.66169	1.78291	1.9591	1.83494	1.92408	2.27898	2.2039	2.30507	2.32055	2.04262	2.09183
SKI	-0.308279	-0.401095	-0.319872	-0.245808	0.0306232	0.0690806	-0.0334317	0.0670601	0.215417	0.114466	0.144451	0.208023	0.195564	0.0956194	0.101737	0.0988737	0.0074263	-0.0472227	-0.0529783	-0.22804	-0.267569	-0.242521	-0.266415	-0.295077	-0.280863	-0.116305	-0.231798	-0.112291	-0.304976	-0.290754	-0.233185	-0.382545	-0.292814	-0.290851	-0.243577	-0.058796	0.0197707	-0.0969023	-0.0642177	-0.00127963	0.0231013	-0.0268204	0.0388339	0.186268	0.115123	0.115797	0.11972	0.25781	-0.0421663
KG	0.848368	0.804078	0.730106	0.798398	1.06837	1.03731	1.09051	1.11576	0.990862	0.841259	0.850013	0.841179	1.19039	0.923793	0.925588	0.924804	0.91085	0.859004	0.850121	0.898889	0.910146	0.932946	0.998198	1.0114	1.00489	1.0355	1.01188	1.05769	0.957884	1.00433	1.02478	1.31067	1.02681	1.0252	1.004	0.98992	1.1231	0.919367	1.03122	0.973501	0.957739	0.885989	0.941784	1.09312	0.937743	0.942422	1.09499	1.03043	1.09797
>2 mm	1.10262	0	0	0	0	0	0	0	0.966364	0	0	0	2.03359	0	0	0	0	0	0	0	0	0	0	0	0	0	0	0	0	0	0	0	0	0	0	0	0	0	0	0	0	0	0	1.05	1.79798	0.897275	0	1.88	0.98
1-2 mm	1.49588	0.117638	0	0.0588191	0	0.14434	0	0.0721698	0.642123	0.415224	0.831542	0.623383	0.579906	0.521474	0.366126	0.4438	0.262582	0.308011	0	0	0.128142	0.0389688	0	0	0	0	0	0	0	0	0	0	0	0	0	0	0.409454	0	0	0	1.19445	0	0	0.870103	0.40039	0.966429	1.05761	0.57	0.79
0,5-1 mm	2.14315	0.843073	0.211583	0.527328	0.0403245	0.0661557	0	0.0330778	0.932456	0.6345	1.02788	0.831189	1.11279	0.605784	0.550223	0.578004	0.276649	0.241578	0.0325255	0.266694	0.147558	0.0419664	0.08603	0.0689898	0.0775099	0.155204	0.0374455	0.0370085	0.0459192	0.0553776	0.00560209	0.0108055	0.0626473	0.0814195	0.199516	0.244243	0.491345	0	0.0996211	0.0436038	0.275127	0	0.0118915	0.730887	0.760489	0.595636	0.809028	1.86342	1.92482
250-500 µm	2.58533	1.16073	0.586111	0.873418	0.054988	0.150354	0.119077	0.134715	1.08504	0.881769	1.37437	1.12807	1.15981	0.968046	0.701225	0.834635	0.384496	0.150986	0.105082	0.237062	0.26405	0.122902	0.0926477	0.0776135	0.0851306	0.101853	0.100815	0.185043	0.462472	0.121831	0.0504188	0.0524564	0.125295	0.216404	0.237564	0.617897	0.97838	0.0782273	0.126494	0.254484	0.743478	0.0391467	0.00297287	0.513361	0.488526	0.378771	0.555925	1.34454	1.15489
125-250 µm	4.07776	3.10841	2.08375	2.59608	0.126537	0.255021	0.352651	0.303836	2.60937	2.12982	4.04312	3.08647	1.53898	1.59374	1.17399	1.38386	0.326983	0.215582	0.252793	0.508849	0.851022	0.419352	0.144458	0.120952	0.132705	0.329154	0.0792959	0.343169	0.355047	0.16823	0.0885533	0.179374	0.243207	0.367572	0.405435	1.16973	2.03872	0.110325	0.393165	0.222413	0.493606	0.0744344	0.0707994	1.02828	1.16407	1.14402	2.20091	3.09498	3.06812
63-125 µm	20.2464	23.1387	19.8175	21.4781	1.18604	2.96366	1.46556	2.21461	10.2451	11.3856	12.4519	11.9187	4.15446	6.14051	6.09134	6.11592	5.41437	5.60515	6.34124	8.55092	10.2634	6.05653	3.50789	3.15006	3.32897	3.16554	2.18609	3.04887	2.87053	3.47835	2.66479	3.3388	4.43774	4.73558	2.85504	0.834041	1.2788	0.535161	1.29863	1.07212	1.57359	0.554032	2.00685	3.52028	5.95559	6.6416	7.70453	9.66843	10.3875
31-63 µm	15.446	16.1419	16.1388	16.1403	4.29196	6.10958	3.47577	4.79267	5.79312	9.31775	8.84728	9.08252	7.67511	8.76063	7.25794	8.00928	11.5258	13.2587	13.3071	17.3932	18.9721	16.6491	15.4687	16.1938	15.8312	8.23152	10.5403	8.23091	17.9042	18.3951	14.0065	26.5984	21.2485	19.282	14.186	5.52083	4.94212	5.21919	4.97933	6.69542	8.13655	8.62245	9.30763	6.13428	8.80692	8.94772	8.79209	17.0927	14.5105
10-31 µm	19.0698	19.3069	20.4073	19.8571	21.2189	24.9343	23.8091	24.3717	22.1827	21.739	21.8081	21.7735	23.7256	25.0619	24.5866	24.8242	28.8804	28.4467	28.166	34.3893	34.0308	37.4133	41.0718	42.7648	41.9183	37.8623	42.2183	39.39	39.8583	41.4071	42.4811	46.7137	41.9641	41.6186	41.2052	30.5212	29.8705	31.6243	32.2959	26.6152	27.6192	28.0776	25.2757	23.7163	23.1817	25.3137	23.5162	20.5198	23.9305
2-10 µm	24.159	25.3893	26.9958	26.1925	48.6482	43.978	50.5713	47.2746	38.8808	35.1442	34.7678	34.956	40.3191	38.842	38.1729	38.5074	36.7345	33.5366	33.1319	25.9756	22.5099	26.6419	27.0577	25.2717	26.1647	34.8664	30.5066	35.3318	26.5185	25.6468	28.8958	15.7602	23.0423	23.5572	27.815	42.6283	42.2398	41.5243	43.7558	43.9983	39.2584	40.3824	41.9175	42.2236	38.3561	38.947	36.0265	29.814	29.7201
<2 µm	9.674	10.7934	13.7591	12.2762	24.433	21.3986	20.2065	20.8026	16.6629	18.3522	14.8481	16.6001	17.7006	17.506	21.0997	19.3028	16.1942	18.2367	18.6633	12.6784	12.833	12.6161	12.5708	12.3521	12.4614	15.2879	14.3312	13.4332	11.9851	10.7272	11.8071	7.34625	8.87622	10.1412	13.0961	18.4637	17.751	20.9085	17.0511	21.0984	20.7055	22.25	21.4066	20.2091	19.0883	16.1678	19.3372	14.157	13.5322
[truncated: 111 more columns]

## Sheet: PCA_HID3
	3.32773	0.0181476	-0.41309	-1.65781	-0.336537	-3.48008	-0.0431076	0.602279	1.7001	-0.201501
	3.50404	0.69787	-0.71605	-0.31811	0.413224	3.29261	0.301274	-1.49668	-4.10158	-1.65528
	0.290908	0.194163	-0.382366	0.115559	0.152622	3.37906	-0.292714	0.804028	1.76822	5.17322
	3.95142	0.324574	-0.650123	-0.582717	0.0372408	3.24143	-0.634912	1.16469	4.13802	-3.91445
	4.3501	-0.11925	0.137051	-0.11294	1.39201	0.253514	4.67979	4.6719	-1.04927	-0.268266
	3.57368	0.453058	-0.832445	-1.02661	-0.402008	0.151581	4.74157	-4.30487	1.97492	0.163317
	3.15819	0.0321991	-0.580492	-0.582295	-0.45657
	1.77625	0.219908	-0.453331	-0.101406	-0.117453
	1.75175	-0.574017	-0.0546296	-0.69581	-0.34085
	3.48859	-0.108618	0.699716	0.689285	-0.0822979
	3.25153	-0.273219	0.307933	-0.00272604	0.0611395
	-0.0249808	-0.914525	0.329286	-0.287359	0.136269
	-0.17625	-0.367313	-0.0535303	0.393973	0.241189
	2.31482	-0.36132	0.154665	0.524075	0.0370572
	0.774823	-0.600273	0.10721	0.0153435	-0.244445
	-0.763802	-1.01479	0.465458	0.0462314	-0.0564595
	-1.19532	-0.636126	0.154677	-0.135576	-0.135237
	0.535461	-0.960648	0.552868	0.839552	-0.147167
	-0.105544	-0.727633	0.238748	0.454456	-0.104679
	1.04706	-0.751617	0.591175	1.62702	-0.704972
	-0.358122	-1.12813	0.537312	0.173601	-0.121879
	-1.37108	-0.0839583	-0.427276	-0.00779291	-0.0819692
	-0.322958	-0.412172	0.0020999	0.384484	0.00576166
	-2.50557	0.0327463	-0.286661	-0.14672	0.082686
	-1.03735	-1.06309	0.510812	0.115437	-0.0233166
	-2.50312	0.145778	-0.48883	-0.0661814	0.0913715
	-0.501221	-0.377305	0.0545696	0.296566	0.0771457
	-2.50767	-0.0100871	-0.310102	-0.143611	0.0842112
	-1.07657	-0.644862	0.322786	-0.222938	-0.0149365
	-2.51431	-0.237051	-0.051129	-0.255929	0.0738465
	-2.49835	0.201304	-0.282304	-0.129417	0.0809147
	-2.51799	-0.338929	0.00459684	-0.286004	0.0721076
	-2.04712	-0.573393	0.284848	-0.142883	-0.0525874
	-2.50819	-0.0407409	-0.242363	-0.169793	0.0812342
	-2.48886	0.615321	-0.979698	0.151092	0.110653
	0.501719	-1.07877	0.689195	1.00933	-0.318953
	-2.49571	0.406518	-0.804924	0.0690976	0.104173
	-1.38978	-0.48677	0.0375492	0.0798002	-0.12396
	-0.549035	-0.855044	0.395258	0.33235	-0.419376
	0.110782	1.13417	-1.0687	1.79246	-0.572467
	-1.65111	0.24063	-0.609615	0.560544	-0.124824
	-1.16288	-0.787085	0.201099	-0.102891	0.0910257
	-1.42593	5.56346	0.400663	0.136597	-0.0281526
	-1.0986	1.88749	-0.437967	0.137625	-0.0405803
	0.488679	-1.27236	0.768659	0.809445	-0.295696
	-2.51725	-0.321273	0.00426111	-0.283925	0.0719602
	-2.43244	-0.783184	0.378805	-0.444803	0.0719258
	1.01443	0.703527	-0.578326	-0.34586	-0.00778075
	-1.92851	-0.905253	0.441295	-0.286421	0.151254
	0.156936	-0.585995	0.293092	-0.462507	0.0700005
	-0.488191	-0.176378	0.324852	-0.264278	0.149104
	-1.00769	-0.935808	0.462457	-0.102145	0.220451
	-0.635525	-0.906145	0.450555	-0.203415	0.183169
	1.23201	-1.10462	0.362055	-0.268334	-0.611135
	1.40069	-0.76373	0.604724	0.470365	0.260241
	2.65767	0.219139	-0.511368	0.00786844	-0.382172
	2.66709	-0.799206	-0.026315	-0.926386	-0.307343
	0.292959	-0.991419	0.28267	-0.516522	-0.35678
	2.2441	-0.937124	0.381292	-0.135818	-0.454619
	1.21818	-0.999777	0.673641	0.5629	0.0940873
	1.43435	-1.13402	0.714921	0.622934	0.125728
	-2.05341	-0.174321	0.31185	-0.21432	0.13753
	-0.190587	0.403293	-0.472641	0.325717	-0.177337
	3.40198	-0.0713124	-0.031711	0.304731	0.256055
	2.6214	-0.576153	0.196002	-0.783499	0.197513
	3.87375	0.127851	0.646317	0.93895	1.20283
	-1.56004	-0.422242	0.152754	-0.19504	0.088661
	1.8595	1.00928	0.20489	-0.501538	-0.352539
	-1.51823	-0.378973	0.131021	-0.231564	-0.0266624
	-0.15059	0.263118	0.0161382	-0.10946	0.131069
	1.99903	0.218991	0.0157077	0.283451	-0.151583
	1.76979	0.0215759	0.0862216	0.502859	0.0963694
	-0.656826	-0.426123	0.190934	-0.0847558	0.0970471
	1.08363	-0.414152	0.274018	0.373615	-0.080312
	-0.53319	-0.970741	0.460867	-0.01958	-0.206892
	-0.434055	1.86996	-1.6294	0.377561	0.0277134
	-1.43963	-0.0944618	0.372617	-0.345352	0.142883
	0.634392	-0.642998	0.0945087	-0.265574	0.0162506
	0.0286024	-0.301202	0.157468	0.313309	0.447212
	-2.14201	-0.25739	-0.233835	-0.0725268	0.0893644
	2.1828	1.70485	-1.30389	-0.37813	-0.180199
	-0.240935	8.04129	3.67917	-0.350988	-0.217379
	0.0951639	0.81104	0.203525	-0.0860528	0.0344222
	-0.727677	0.904525	-1.19142	0.38956	0.00969332
	-2.15097	0.207497	-0.222265	-0.151738	0.108313
	-1.9793	2.31257	-2.14514	0.758848	0.196671
	1.85699	1.42033	-1.56731	0.0723066	-0.0897776
	-0.399254	1.06943	-0.754692	0.418454	-0.0948585
	0.334508	1.96586	-0.198471	-0.0327311	0.221778
	-2.15019	-0.549983	0.0911822	-0.354961	0.057363
	-2.48777	-0.746035	0.160095	-0.381679	0.0662207
	-2.28202	-0.757669	0.168359	-0.353661	0.0920249
	-2.36218	0.0977053	0.31955	-0.352706	0.0428932
	-0.815697	0.170245	-0.141895	-0.320357	-0.000806106
	-2.08573	-0.857895	0.247139	-0.391667	0.0497534
	1.90986	0.0752639	-0.368874	-0.0815542	0.412121

## Sheet: PCA_HID2
	-3.06574	0.283253	-1.11005	-0.887093	-0.520721	3.2392	-0.157041	1.52028	0.763384	0.163482
	-3.21658	1.05705	-0.679265	0.28202	0.37309	-3.06464	0.439657	-3.29099	-1.66106	-2.15047
	-0.310364	0.343349	-0.25295	0.29413	0.189723	-3.18117	-0.227434	1.05272	0.267754	5.00592
	-3.62122	0.611889	-0.762264	0.108483	-0.00540992	-2.93547	-0.704964	3.6215	2.76146	-2.94359
	-4.04901	0.158854	-0.0277967	-0.311972	1.29186	-0.305727	4.33084	2.85141	-3.40146	-0.415222
	-3.26204	0.755859	-1.08933	-0.0526338	-0.47502	0.088373	4.38175	-1.79629	4.01415	0.41828
	-2.896	0.221887	-0.699036	0.101314	-0.456444
	-1.6517	0.420893	-0.368962	0.262614	-0.0838759
	-1.65035	-0.512999	-0.409339	-0.452434	-0.379214
	-3.2682	0.206018	1.06083	-0.0662693	0.0477675
	-3.03672	-0.0487527	0.301159	-0.260578	0.0853144
	-0.06465	-0.962971	0.0112296	-0.550882	0.108699
	0.0950893	-0.3541	0.0824049	0.248333	0.313126
	-2.17491	-0.23984	0.404343	0.265113	0.14952
	-0.770741	-0.581606	0.0713442	-0.0840909	-0.187632
	0.603629	-1.10715	0.301596	-0.407391	-0.0203585
	1.01358	-0.674939	-0.0125663	-0.314842	-0.119989
	-0.576454	-1.01673	0.827627	0.175998	0.022688
	0.0209055	-0.771007	0.365298	0.10886	0.00415509
	-1.03008	-0.757999	1.37361	0.806402	-0.366868
	0.232797	-1.23445	0.42859	-0.34151	-0.0586668
	1.2052	-0.0691912	-0.400234	0.23648	-0.0435871
	0.229372	-0.406642	0.146938	0.215625	0.0948184
	2.22451	0.0752489	-0.36166	-0.0616134	0.073724
	0.849265	-1.17359	0.362459	-0.401626	0.019262
	2.23366	0.184364	-0.488277	0.168764	0.0988054
	0.386796	-0.354777	0.1442	0.0841632	0.143122
	2.22766	0.0158644	-0.388586	-0.0343588	0.0772375
	0.893954	-0.651128	0.0826871	-0.539956	-0.0286803
	2.21901	-0.229729	-0.24438	-0.328669	0.0459982
	2.2179	0.293097	-0.321498	-0.0682403	0.0713325
	2.21914	-0.350879	-0.224961	-0.391483	0.0398503
	1.77864	-0.598725	0.0894177	-0.478624	-0.0544189
	2.22433	-0.0113999	-0.344581	-0.11162	0.0687555
	2.24859	0.700539	-0.752998	0.72623	0.157592
	-0.549661	-1.15492	1.04019	0.214719	-0.109951
	2.24483	0.463156	-0.667855	0.528148	0.137111
	1.19743	-0.516861	0.00997344	-0.0657985	-0.075606
	0.420091	-0.917698	0.455977	-0.0941499	-0.307222
	-0.0887376	1.36631	0.211216	2.18198	-0.205984
	1.47286	0.286458	-0.223603	0.802817	0.00521374
	0.977603	-0.862938	-0.00396809	-0.338426	0.0936922
	1.21211	7.35185	1.32823	-0.951197	-0.112577
	0.959237	2.4768	-0.0204468	0.169288	-0.0209631
	-0.543533	-1.38351	0.976628	0.00525018	-0.118975
	2.2185	-0.328202	-0.221348	-0.39127	0.0397028
